# Supplementary material for: Extracellular Matrix Components Regulate Bone Sialoprotein Expression in MDA-MB-231 Breast Cancer Cells
Source: Cells. 2021 May 24;10(6):1304. doi: 10.3390/cells10061304 (PMC8225072; doi:10.3390/cells10061304)
Supplement: Supplementary file 1 [file cells-10-01304-s001.zip]

Archive with 1 entries (1 files):
- cells-1205928-supplementary.pdf
